# Supplementary material for: One-Pot Synthesis of Pt Nanobowls Assembled from Ultrafine Nanoparticles for Methanol Oxidation Reaction
Source: Nanomaterials (Basel). 2022 Oct 4;12(19):3471. doi: 10.3390/nano12193471 (PMC9565777; doi:10.3390/nano12193471)
Supplement: Supplementary file 1 [file nanomaterials-12-03471-s001.zip]

Archive with 1 entries (1 files):
- nanomaterials-1914040-SI.pdf
